# Supplementary material for: Promoting Neuronal Outgrowth Using Ridged Scaffolds Coated with Extracellular Matrix Proteins
Source: Biomedicines. 2021 Apr 27;9(5):479. doi: 10.3390/biomedicines9050479 (PMC8146557; doi:10.3390/biomedicines9050479)
Supplement: Supplementary file 1 [file biomedicines-09-00479-s001.zip]

Archive with 1 entries (1 files):
- biomedicines-1179506-supplementary.pdf
